# Supplementary material for: Host-diet-gut microbiome interactions influence human energy balance: a randomized clinical trial
Source: Nat Commun. 2023 May 31;14:3161. doi: 10.1038/s41467-023-38778-x (PMC10232526; doi:10.1038/s41467-023-38778-x)
Supplement: Supplementary file 4 — Supplementary Dataset 1 [file 41467_2023_38778_MOESM4_ESM.xlsx]

## Sheet: Sheet1
Supplementary Data 1: Adverse Events
Primary system organ class preferred term [n (%)]	Western Diet	Microbiome Enhancer Diet
	(N=17 participants)	(N=17 participants)
Any class
Participants: N (%)	6 (35.3%)	5 (29.4%)
Events: N	19	12
Metabolism and nutrition disorders
Hypoglycemia
Participants: N (%)	0 (0.0%)	1 (5.9%)
Events: N	0	1
Nervous system disorders
Headache
Participants: N (%)	3 (17.7%)	2 (11.8%)
Events: N	3	2
Syncope
Participants: N (%)	1 (5.9%)	0 (0.0%)
Events: N	1	0
Neuralgia
Participants: N (%)	1 (5.9%)	0 (0.0%)
Events: N	1	0
Cardiac disorders
Chest pressure
Participants: N (%)	1 (5.9%)	0 (0.0%)
Events: N	1	0
Eye disorders
Dry eye
Participants: N (%)	1 (5.9%)	0 (0.0%)
Events: N	1	0
Respiratory, Thoracic and Mediastinal Disorders
Rhinorrhea
Participants: N (%)	0 (0.0%)	2 (11.8%)
Events: N	0	2
Cough
Participants: N (%)	1 (5.9%)	1 (5.9%)
Events: N	1	1
Sore throat
Participants: N (%)	1 (5.9%)	1 (5.9%)
Events: N	1	1
Gastrointestinal disorders
Constipation
Participants: N (%)	1 (5.9%)	0 (0.0%)
Events: N	1	0
Nausea
Participants: N (%)	1 (5.9%)	1 (5.9%)
Events: N	1	1
Vomiting
Participants: N (%)	1 (5.9%)	0 (0.0%)
Events: N	1	0
Abdominal pain
Participants: N (%)	2 (11.8%)	1 (5.9%)
Events: N	2	1
Diarrhea
Participants: N (%)	2 (11.8%)	0 (0.0%)
Events: N	2	0
Gastroesophageal reflux disease
Participants: N (%)	0 (0.0%)	1 (5.9%)
Events: N	0	1
Skin and subcutaneous tissue disorders
Rash
Participants: N (%)	2 (11.8%)	1 (5.9%)
Events: N	2	1
Musculoskeletal and connective tissue disorders
Pain in extremity
Participants: N (%)	1 (5.9%)	0 (0.0%)
Events: N	1	0
General disorders and administration site conditions
Participants: N (%)	0 (0.0%)	1 (5.9%)
Events: N	0	1
