# Supplementary material for: Host-diet-gut microbiome interactions influence human energy balance: a randomized clinical trial
Source: Nat Commun. 2023 May 31;14:3161. doi: 10.1038/s41467-023-38778-x (PMC10232526; doi:10.1038/s41467-023-38778-x)
Supplement: Supplementary file 5 — Supplementary Dataset 2 [file 41467_2023_38778_MOESM5_ESM.xlsx]

## Sheet: Results_diet
taxon	Log Fold Change	Standard Error	W-value	p-value	q-value
Oscillibacter_sp_57_20	-4.39794	0.990235	-4.44131	8.94119e-06	0.000858354
Eubacterium_eligens	-3.20388	0.852096	-3.76	0.000169916	0.00571185
Roseburia_hominis	-3.46655	0.924991	-3.74766	0.000178495	0.00571185
Lachnospira_pectinoschiza	-2.85153	0.880454	-3.23871	0.00120073	0.0288174
Prevotella_copri	-2.35917	0.754513	-3.12675	0.00176752	0.0339363
Oscillibacter_sp_CAG_241	-2.90688	1.01168	-2.87331	0.00406198	0.0649917
Odoribacter_splanchnicus	-2.48759	0.993257	-2.50448	0.0122632	0.168182
Clostridium_leptum	2.39606	0.997892	2.40113	0.0163447	0.196136
Actinomyces_sp_ICM47	2.08501	1.0071	2.07031	0.0384233	0.317608
Blautia_hydrogenotrophica	1.70007	0.840116	2.02362	0.0430094	0.317608
Roseburia_faecis	-2.30249	1.12713	-2.04279	0.0410735	0.317608
Clostridium_spiroforme	2.38513	1.14634	2.08065	0.0374664	0.317608
Phascolarctobacterium_succinatutens	-2.19569	1.01498	-2.16329	0.0305191	0.317608
Parabacteroides_distasonis	-2.181	1.12423	-1.94	0.0523797	0.359175
Agathobaculum_butyriciproducens	-1.7303	0.906999	-1.90772	0.0564268	0.361132
Prevotella_sp_CAG_279	-1.40738	0.764749	-1.84032	0.0657215	0.388561
Streptococcus_salivarius	-1.67505	0.935188	-1.79114	0.0732704	0.388561
Faecalibacterium_prausnitzii	-0.842255	0.476133	-1.76895	0.0769027	0.388561
Ruthenibacterium_lactatiformans	1.62758	0.89724	1.81398	0.0696802	0.388561
Bacteroides_vulgatus	-1.75426	1.00644	-1.74303	0.0813279	0.390374
Actinomyces_odontolyticus	1.90015	1.14636	1.65756	0.0974062	0.390943
Actinomyces_sp_HMSC035G02	1.95891	1.17608	1.66562	0.0957884	0.390943
Bacteroides_thetaiotaomicron	-2.07424	1.22787	-1.68929	0.091164	0.390943
Flavonifractor_plautii	-1.98124	1.19645	-1.65593	0.0977357	0.390943
Eubacterium_sulci	1.43757	0.882114	1.62969	0.103167	0.396162
Bacteroides_caccae	-1.65311	1.04018	-1.58926	0.112001	0.413544
Hungatella_hathewayi	-1.26418	0.827019	-1.5286	0.126363	0.449291
Bacteroides_cellulosilyticus	-1.20888	0.878446	-1.37615	0.168774	0.487078
Bacteroides_ovatus	-2.03034	1.43176	-1.41807	0.15617	0.487078
Bacteroides_uniformis	-1.52749	1.17743	-1.2973	0.194528	0.487078
Alistipes_putredinis	1.09862	0.828615	1.32585	0.184889	0.487078
Coprococcus_catus	-0.827642	0.630276	-1.31314	0.189135	0.487078
Coprococcus_eutactus	-0.788334	0.568503	-1.38668	0.165538	0.487078
Clostridium_bolteae	-1.11429	0.85816	-1.29846	0.194129	0.487078
Eubacterium_rectale	-1.58551	1.12003	-1.41559	0.156895	0.487078
Roseburia_sp_CAG_471	1.07333	0.794065	1.35169	0.176474	0.487078
Gemmiger_formicilis	-0.622326	0.462705	-1.34497	0.178634	0.487078
Clostridium_innocuum	1.32258	1.01938	1.29744	0.194479	0.487078
Firmicutes_bacterium_CAG_83	-1.17615	0.913425	-1.28763	0.197875	0.487078
Mogibacterium_diversum	1.19398	0.961281	1.24207	0.21421	0.501565
Roseburia_intestinalis	-1.96184	1.57331	-1.24695	0.212416	0.501565
Alistipes_finegoldii	-1.12447	0.985874	-1.14058	0.254043	0.567166
Eubacterium_ramulus	-0.797116	0.691208	-1.15322	0.248819	0.567166
Bacteroides_stercoris	-0.882961	0.784529	-1.12547	0.260392	0.568128
Bacteroides_xylanisolvens	-1.39218	1.3567	-1.02615	0.30482	0.583741
Alistipes_indistinctus	-1.02823	0.965398	-1.06509	0.286837	0.583741
Alistipes_shahii	-0.981307	0.959753	-1.02246	0.306564	0.583741
Ruminococcus_torques	0.864773	0.821562	1.0526	0.292526	0.583741
Eubacterium_siraeum	-0.838522	0.788213	-1.06383	0.287407	0.583741
Ruminococcus_bromii	-1.35663	1.2819	-1.0583	0.28992	0.583741
Turicibacter_sanguinis	-1.10789	1.09153	-1.01499	0.310112	0.583741
Intestinibacter_bartlettii	-0.986374	1.01041	-0.976209	0.328961	0.607313
Collinsella_aerofaciens	-0.685866	0.766324	-0.895008	0.370783	0.662941
Parabacteroides_merdae	0.986835	1.12364	0.878247	0.37981	0.662941
Firmicutes_bacterium_CAG_145	0.670727	0.753433	0.890228	0.373344	0.662941
Eubacterium_hallii	-0.452463	0.525247	-0.86143	0.389001	0.666859
Eubacterium_sp_CAG_251	-0.622246	0.745306	-0.834887	0.403781	0.680053
Roseburia_inulinivorans	-0.900204	1.09598	-0.821368	0.411437	0.680999
Bifidobacterium_pseudocatenulatum	0.589925	0.755431	0.780912	0.434855	0.691654
Adlercreutzia_equolifaciens	0.526497	0.664165	0.79272	0.427941	0.691654
Erysipelatoclostridium_ramosum	-0.685466	0.886695	-0.773058	0.439488	0.691654
Blautia_sp_CAG_257	0.62476	0.89868	0.695198	0.486931	0.753958
Collinsella_stercoris	0.362829	0.551631	0.657738	0.510707	0.77822
Fusicatenibacter_saccharivorans	-0.317066	0.494065	-0.641749	0.521036	0.781554
Eggerthella_lenta	0.470294	0.765741	0.614168	0.539104	0.784151
Gordonibacter_pamelaeae	-0.442846	0.714259	-0.620008	0.535253	0.784151
Eisenbergiella_tayi	0.581016	1.01384	0.573086	0.566587	0.799887
Anaeromassilibacillus_sp_An250	0.703873	1.21164	0.580927	0.561289	0.799887
Actinomyces_oris	0.514912	1.20823	0.426171	0.669983	0.891412
Asaccharobacter_celatus	0.2103	0.496151	0.423862	0.671666	0.891412
Anaerostipes_hadrus	0.205835	0.481099	0.427844	0.668765	0.891412
Blautia_obeum	0.181766	0.437562	0.415407	0.677844	0.891412
Coprococcus_comes	0.198694	0.439416	0.452178	0.651141	0.891412
Clostridium_sp_CAG_58	0.455776	1.17221	0.388819	0.69741	0.892685
Dorea_formicigenerans	-0.185371	0.466615	-0.397267	0.691171	0.892685
Bifidobacterium_adolescentis	-0.191335	0.628918	-0.304229	0.760953	0.893896
Bifidobacterium_longum	0.330531	1.0609	0.311557	0.755377	0.893896
Enterorhabdus_caecimuris	0.18087	0.542112	0.333639	0.738652	0.893896
Streptococcus_thermophilus	-0.423165	1.466	-0.288652	0.772848	0.893896
Blautia_wexlerae	0.351966	1.15688	0.304237	0.760947	0.893896
Ruminococcus_bicirculans	-0.429842	1.1978	-0.358859	0.719701	0.893896
Catenibacterium_mitsuokai	-0.142991	0.491238	-0.291083	0.770988	0.893896
Holdemanella_biformis	-0.153113	0.486979	-0.314414	0.753207	0.893896
Streptococcus_parasanguinis	-0.225572	0.99337	-0.227078	0.820363	0.929173
Dorea_longicatena	0.103889	0.463651	0.224067	0.822705	0.929173
Sellimonas_intestinalis	0.122037	0.615419	0.198298	0.842812	0.940813
Bifidobacterium_angulatum	-0.0719367	0.938435	-0.076656	0.938897	0.969184
Bifidobacterium_bifidum	0.0444603	0.535147	0.0830807	0.933787	0.969184
Collinsella_intestinalis	-0.150125	1.04537	-0.14361	0.885808	0.969184
Streptococcus_sp_A12	0.0869709	0.892544	0.0974416	0.922376	0.969184
Ruminococcus_gnavus	-0.107506	1.17788	-0.0912704	0.927278	0.969184
Desulfovibrio_piger	-0.0682372	0.67752	-0.100716	0.919776	0.969184
Escherichia_coli	0.117476	1.48222	0.0792573	0.936828	0.969184
Methanobrevibacter_smithii	0.0267164	0.603079	0.0443001	0.964665	0.977359
Akkermansia_muciniphila	-0.0372212	0.904579	-0.0411475	0.967178	0.977359
Slackia_isoflavoniconvertens	-0.0101602	0.493952	-0.0205693	0.983589	0.983589
