# Supplementary material for: Host-diet-gut microbiome interactions influence human energy balance: a randomized clinical trial
Source: Nat Commun. 2023 May 31;14:3161. doi: 10.1038/s41467-023-38778-x (PMC10232526; doi:10.1038/s41467-023-38778-x)
Supplement: Supplementary file 6 — Supplementary Dataset 3 [file 41467_2023_38778_MOESM6_ESM.xlsx]

## Sheet: kendall.correlation.ME
Species	Kendall.Tau	p.val	q.val
Anaeromassilibacillus_sp_An250	0.43104	0.0335964	0.540887
Bifidobacterium_pseudocatenulatum	0.413008	0.0390331	0.540887
Coprococcus_eutactus	0.406018	0.034802	0.540887
Dorea_formicigenerans	-0.454598	0.0126297	0.540887
Firmicutes_bacterium_CAG_145	-0.437845	0.0332425	0.540887
Methanobrevibacter_smithii	0.406018	0.034802	0.540887
Turicibacter_sanguinis	0.525236	0.00702825	0.540887
Ruminococcus_bicirculans	0.371288	0.0567227	0.687763
Phascolarctobacterium_succinatutens	0.364744	0.0647018	0.697342
Actinomyces_odontolyticus	-0.267799	0.163882	0.83666
Actinomyces_sp_ICM47	0.294795	0.15735	0.83666
Bacteroides_stercoris	0.298841	0.125116	0.83666
Bifidobacterium_adolescentis	0.281489	0.116885	0.83666
Bifidobacterium_angulatum	0.32635	0.0983596	0.83666
Clostridium_leptum	0.278358	0.158601	0.83666
Eggerthella_lenta	-0.298058	0.112429	0.83666
Erysipelatoclostridium_ramosum	-0.28073	0.14967	0.83666
Oscillibacter_sp_CAG_241	0.302354	0.116005	0.83666
Prevotella_sp_CAG_279	0.289106	0.148546	0.83666
Actinomyces_oris	-0.23748	0.235343	0.872501
Bacteroides_caccae	0.182877	0.335781	0.872501
Bacteroides_cellulosilyticus	-0.244507	0.20955	0.872501
Bacteroides_thetaiotaomicron	-0.196334	0.29043	0.872501
Bacteroides_vulgatus	0.227299	0.21239	0.872501
Blautia_obeum	-0.200745	0.264838	0.872501
Blautia_sp_CAG_257	-0.192834	0.341805	0.872501
Clostridium_sp_CAG_58	-0.211168	0.284846	0.872501
Coprococcus_catus	0.190051	0.323169	0.872501
Eubacterium_siraeum	0.259161	0.18933	0.872501
Faecalibacterium_prausnitzii	0.192598	0.283347	0.872501
Firmicutes_bacterium_CAG_83	0.227747	0.220076	0.872501
Gemmiger_formicilis	0.181839	0.318465	0.872501
Odoribacter_splanchnicus	0.196334	0.29043	0.872501
Oscillibacter_sp_57_20	0.233613	0.213442	0.872501
Roseburia_faecis	0.184703	0.315122	0.872501
Slackia_isoflavoniconvertens	0.190172	0.329085	0.872501
Streptococcus_parasanguinis	-0.204187	0.271565	0.872501
Streptococcus_sp_A12	-0.192834	0.341805	0.872501
Roseburia_sp_CAG_471	-0.181116	0.352638	0.877075
Prevotella_copri	0.172774	0.369105	0.89508
Blautia_wexlerae	0.156135	0.385808	0.912765
Actinomyces_sp_HMSC035G02	-0.1159	0.573029	0.917576
Alistipes_putredinis	0.116376	0.540193	0.917576
Anaerostipes_hadrus	0.111525	0.535613	0.917576
Bifidobacterium_bifidum	-0.133001	0.483912	0.917576
Bifidobacterium_longum	0.118522	0.509123	0.917576
Blautia_hydrogenotrophica	0.128778	0.531172	0.917576
Catenibacterium_mitsuokai	0.153577	0.436678	0.917576
Clostridium_bolteae	-0.154878	0.438967	0.917576
Clostridium_spiroforme	-0.172774	0.413643	0.917576
Collinsella_aerofaciens	0.148152	0.409227	0.917576
Collinsella_stercoris	0.107743	0.557891	0.917576
Coprococcus_comes	-0.141265	0.432659	0.917576
Desulfovibrio_piger	0.124775	0.53849	0.917576
Dorea_longicatena	-0.127342	0.481657	0.917576
Escherichia_coli	0.135837	0.485732	0.917576
Gordonibacter_pamelaeae	-0.118522	0.509123	0.917576
Hungatella_hathewayi	-0.113577	0.570337	0.917576
Mogibacterium_diversum	-0.1159	0.573029	0.917576
Ruminococcus_bromii	0.104723	0.577032	0.917576
Ruminococcus_torques	-0.136379	0.454332	0.917576
Alistipes_finegoldii	-0.0863868	0.641818	0.955628
Collinsella_intestinalis	0.0826016	0.679777	0.955628
Eubacterium_ramulus	-0.0863868	0.641818	0.955628
Eubacterium_sp_CAG_251	-0.0826016	0.679777	0.955628
Lachnospira_pectinoschiza	-0.0950255	0.621318	0.955628
Parabacteroides_distasonis	-0.0757663	0.677649	0.955628
Roseburia_inulinivorans	-0.0769595	0.675541	0.955628
Ruthenibacterium_lactatiformans	0.0863868	0.641818	0.955628
Agathobaculum_butyriciproducens	0.0674162	0.70951	0.96933
Streptococcus_salivarius	0.0674162	0.70951	0.96933
Adlercreutzia_equolifaciens	-0.0230879	0.900075	0.974411
Akkermansia_muciniphila	0.0181116	0.925945	0.974411
Alistipes_indistinctus	-0.0206504	0.917811	0.974411
Alistipes_shahii	0.0518321	0.787587	0.974411
Bacteroides_ovatus	-0.0549734	0.767222	0.974411
Bacteroides_uniformis	0.0148152	0.934229	0.974411
Bacteroides_xylanisolvens	-0.0563893	0.763938	0.974411
Clostridium_innocuum	0.0362232	0.852526	0.974411
Eisenbergiella_tayi	0.0567157	0.779792	0.974411
Enterorhabdus_caecimuris	-0.0206504	0.917811	0.974411
Eubacterium_eligens	0.0166252	0.930272	0.974411
Eubacterium_hallii	0.060613	0.739482	0.974411
Eubacterium_rectale	0.0224721	0.901179	0.974411
Eubacterium_sulci	-0.0515112	0.802211	0.974411
Fusicatenibacter_saccharivorans	0.0374534	0.836047	0.974411
Holdemanella_biformis	-0.0181116	0.925945	0.974411
Other	-0.0444457	0.804462	0.974411
Parabacteroides_merdae	0.0402781	0.83015	0.974411
Roseburia_hominis	0.0454598	0.803048	0.974411
Ruminococcus_gnavus	-0.0172774	0.928434	0.974411
Sellimonas_intestinalis	-0.0309756	0.876989	0.974411
Streptococcus_thermophilus	-0.0161112	0.931622	0.974411
Intestinibacter_bartlettii	0.00959854	0.961227	0.991905
Asaccharobacter_celatus	0	1	1
Flavonifractor_plautii	0	1	1
Roseburia_intestinalis	0	1	1
