# Supplementary material for: Host-diet-gut microbiome interactions influence human energy balance: a randomized clinical trial
Source: Nat Commun. 2023 May 31;14:3161. doi: 10.1038/s41467-023-38778-x (PMC10232526; doi:10.1038/s41467-023-38778-x)
Supplement: Supplementary file 9 — Source Data [file 41467_2023_38778_MOESM9_ESM.xlsx]

## Sheet: Figure 1
Treatment	Daily fecal energy loss (g COD)	host metabolizable_energy (%)	Fecal energy (kcal/d)
MBD	99.087	0.84879	290.134
WD	34.216	0.94582	113.713
MBD	93.017	0.88199	278.012
WD	33.808	0.95638	106.181
MBD	47.236	0.92024	139.103
WD	19.021	0.96596	58.547
MBD	101.118	0.88193	298.841
WD	48.371	0.941	152.239
MBD	126.036	0.86515	389.762
WD	59.234	0.94127	185.068
MBD	97.634	0.88134	290.656
WD	42.981	0.94556	136.359
MBD	69.885	0.88801	211.548
WD	21.529	0.96476	69.444
MBD	57.331	0.9119	172.289
WD	26.293	0.95733	87.868
MBD	86.1	0.84164	257.876
WD	31.298	0.9455	96.402
MBD	79.405	0.86743	232.87
WD	30.955	0.94694	99.729
MBD	55.778	0.91584	170.301
WD	19.952	0.96955	63.204
MBD	72.266	0.90479	221.401
WD	32.957	0.95633	104.93
MBD	69.596	0.89879	205.086
WD	28.953	0.95612	92.049
MBD	45.877	0.91677	136.972
WD	26.068	0.95492	80.043
MBD	64.452	0.9146	184.446
WD	33.02	0.95383	102.05
MBD	25.744	0.96137	73.177
WD	34.625	0.94843	106.24
MBD	50.939	0.9154	148.81
WD	22.938	0.96238	69.662

## Sheet: Figure 2
Treatment	Log-normalized 16S gene copies (counts/d)	Methanobrevibacter_smithii	Candidatus_Methanomassiliicoccus	Actinobaculum_sp_oral_taxon_183	Actinomyces_graevenitzii	Actinomyces_johnsonii	Actinomyces_naeslundii	Actinomyces_odontolyticus	Actinomyces_oris	Actinomyces_sp_HMSC035G02	Actinomyces_sp_HPA0247	Actinomyces_sp_ICM47	Actinomyces_sp_S6_Spd3	Actinomyces_sp_oral_taxon_181	Actinomyces_sp_oral_taxon_448	Actinomyces_turicensis	Actinomyces_viscosus	Aeriscardovia_aeriphila	Alloscardovia_omnicolens	Bifidobacterium_adolescentis	Bifidobacterium_angulatum	Bifidobacterium_bifidum	Bifidobacterium_breve	Bifidobacterium_catenulatum	Bifidobacterium_dentium	Bifidobacterium_gallinarum	Bifidobacterium_kashiwanohense	Bifidobacterium_longum	Bifidobacterium_pseudocatenulatu	Bifidobacterium_pullorum	Bifidobacterium_saeculare	Scardovia_wiggsiae	Corynebacterium_argentoratense	Rothia_mucilaginosa	Propionibacterium_acidifaciens	Propionibacterium_freudenreichii	Atopobium_parvulum	Atopobium_rimae	Olsenella_scatoligenes	Collinsella_aerofaciens	Collinsella_intestinalis	Collinsella_stercoris	Collinsella_massiliensis	Enorma_massiliensis	Adlercreutzia_equolifaciens	Asaccharobacter_celatus	Eggerthella_lenta	Enterorhabdus_caecimuris	Gordonibacter_pamelaeae
MBD	12.8894	0	0	5.12e-06	0	0	5.82e-05	0.000277592	0.00028369	5.85e-05	0	0	0	0	0	0	0	0	0	1.88e-05	0	0.0176785	0	0	0	0	0	0.0556075	0	0	0	0	0	0.00126782	0	1.74e-05	0	0	0	0.0582556	0.00291215	0.000503104	0	0	0.00271957	0.00568441	0.00752229	1.01e-05	0.000621776
WD	11.9728	0	0	1.09e-05	0	0	0.000344717	0.00103675	0.000284969	0.00171345	0.000118196	0.00015976	0	0	0	0	0	0	0	0.000551235	3.07e-05	0.0585424	0	0	0	0	0	0.0837517	0	3.56e-05	0	0	0	0.000554612	0	0	0	0	0	0.124499	0	0.000156642	0	0	0.00433377	0.00671613	0.0145405	1.43e-05	0.00114066
MBD	13.278	0	0	0	0	0	0	7.37e-05	1.73e-05	0	0	0	0	0	0	0	1.12e-05	0	0	0.0216073	0.0526036	0.00492588	0	0.000744569	0	0	0	0.00625272	0	0	0	2.83e-05	0	0	0	0	0	0	0.000331315	0.0821736	5.92e-06	0.000162202	1.65e-05	0	0.000709621	0.000356588	0	0	0.00020021
WD	12.2167	0	0	0	0	0	0	0.000764078	0.000113686	0.000417165	0	0	0	3.91e-05	0	0	0	0	0	0.119445	0.184883	0.0598827	0	0.0274269	0	0	0	0.0493425	0	0	0	0	0	0	0	0	0	0	0.000315376	0.153702	2.46e-05	0.000425474	2.13e-05	0	0.00132911	0.00070308	0	0	6.8e-06
MBD	12.8997	0.00439926	0	0	0	0	0	0	0	0	0	0	0	0	0	0	0	0	0	0.0996672	0.0070516	0	0	0	0	0	0	0.0037389	0.000102535	0	0	0	0	0	0	0.000309328	0	0	0	0.0230266	0	1.91e-05	0	0	0.000104831	0.000219227	0	0	0.00105711
WD	12.3546	0.00137385	0	0	0	0	0	8.69e-05	0	0	0	0	0	0	0	0	0	0	0	0.207627	0.196328	0	0	0	0	0	0	0.0982612	0.0207761	0	0	0	0	0	0	0	0	0	0	0.0593811	0	6.66e-05	0	0	0.00141179	0.00255632	0.000224692	0	0.00440629
MBD	13.012	0	0	0	0	0	0	0	9.96e-05	0	0	0	0	0	0	0	0	0	0	0.000142115	0	0	0	0	0	0	0	0.00744773	0	0	0	0	0	0	0	0.00243181	0	0	0	0.0477569	0	4.34e-05	0	0	0	0	0.0119793	0	0.00368063
WD	11.997	0	0	0	0	0	0	0	0	0	0	0	0	0.000136315	0	0	0	0	0	0.000219462	0	0	0	0	0	0	0	0.0466631	0	0	0	0	0	0	0	0	0	0	0	0.053639	3.51e-05	0.000187222	0	0	0	0	0.00404987	0	0.00521251
MBD	12.5506	0	0	0	0.000369678	0	0	0.000246098	0.000346573	0.000152407	0.000722716	0	0.000110861	0.000428818	0	0	4.4e-05	0	0	7.74e-06	0	0	0	0	0	0	0	0.000520813	0	0	0	0	0	0	0	0	0.000139159	1.47e-05	0	3.73e-05	0	0	0	0	0	0	0.0290329	0	0.00228823
WD	11.5559	0	0	0	0	0	0	0	0	0	0	0	0	0	0	0	0	0	0	0	0	0	0	0	0	0	0	0	0	0	0	0	0	0	0	0	0	0	0	0	0	0	0	0	0	0	0.000966152	0	4.25e-05
MBD	13.3531	0	0	0	0	0	0	6.78e-05	0	0	0	0	0	0	0	0	0	0	0	0.146726	0	0.0714085	0	0	0	0	0	0.0543418	1.14e-05	0	0	0	0	0	0	0.000800615	0	0	1.55e-05	0.0915568	0	0.000372499	2.98e-05	0.000563371	0.00076432	0.000642553	0.000424403	0	4.98e-05
WD	12.1679	0	0	0	0	0	0	0.000206522	0	7.25e-06	0	0	0	0	0	0	0	0	0	0.332881	0	0.13509	0	0	0	0	0.02703	0.18625	0.0108994	0	0	0	0	0	0	0	0	0	0	0.0793171	0	0.000165624	8.15e-05	0.0029384	0.000724279	0.000614346	0.00232734	0	0.000140679
MBD	13.112	0	0	0	0	0	0	6.79e-05	0	0	0	0	0	0	0	0	0	0	0	0.000123639	0	0	0	0	0	0	0	0	0	0	0	0	0	0	0	0.000513747	0	0	0	0.000114346	0	0	0	0	0.0135249	0.0259401	0.00381381	0.000314956	0.0161092
WD	11.6194	0	0	0	0	0	0	7.42e-05	0	0	0	0	0	0	0	0	0	0	0	3.91e-05	0	0	0	0	0	0	0	0.000290271	0	0	0	0	0	0	0	0	0	0	0	9.42e-05	0	0	0	0	0.023793	0.0437771	0.00427109	0.000779751	0.0237642
MBD	13.0991	0.000424777	0	0	0	0	0	0	0	0	0	0	0	0	0	0	0	0	0	0.000165542	0	0.0212767	0	0	0	0	0	0.101266	0	0	0	0	0	0	0	0.000290466	0	0	0	4.3e-05	0	0	0	0	0.00392423	0.00598004	0.00377316	3.05e-05	0.00283597
WD	12.5042	0.000249503	0	0	0	7.78e-05	0	0.000224206	1.67e-05	3.3e-05	0	3.85e-05	2.25e-06	6.75e-06	0	0	0	0	0	0.000157029	0	0.0560399	0	0	0	0	0	0.141144	0	0	0	0	0.0002139	0	0	0	0	0	0	2.67e-05	0	0	0	0	0.00671991	0.0100364	0.0070765	7.98e-05	0.00267483
MBD	14.1409	0.00470919	0	0	0	0	0	0.0001114	0	0	0	0	0	0	0	0	0	0	0	0.0319879	0	0.00733953	0	0	0	0	0	0.00246075	0	0	0	0	0	8.91e-05	0	0.000197943	0	0	0	0.0162593	0	4.9e-05	0	0	0.00115875	0.0010166	0	0	3.3e-05
WD	12.5661	0.00126604	0	0	3.78e-05	0	0	0.00295594	0	0.000357007	0	0.000447646	0.000262933	0.000102002	0	0	0	0	0	0.00484034	0	0.0462629	0	0	0	0	0	0.0085029	0	0	0	0	0	0.00136831	0	0	0	0	0	0.0832807	3.22e-05	0.000675169	0	0	0.00178662	0.00154536	0	0	0.000107023
MBD	13.3606	0	0	0	0	0	0	0	0	0	0	0	0	0	0	0	0	0	0	0.000160336	2.22e-05	0	0.0064042	0	0	0	0	4.86e-05	0	0	0	0	0	0	0	0	0	0	0	6.18e-05	0	0	0	0	0	0	0.0151278	0	0.00852628
WD	12.4722	6.02e-05	0	0	0	0	0	0	0	0	0	1.03e-05	0	0	0	0	0	0	3.2e-05	0.000125602	1.88e-05	0	0.00165288	0	0	0	0	0	0	0	0	0	0	0	0	0	0	0	0	9.07e-05	0	0	0	0	0	0	0.0170304	0	0.00553221
MBD	13.9024	0.00508924	0	0	0	0	0	0	0	0	0	0	0	0	0	0	0	0	0	0.0495801	0	0	0	0	0	0	0	0.016658	0.000915943	0	0	0	0	0	0	0	0	0	0.000163659	0.0361907	0	0.000317498	0	0	0.000771106	0.00104633	0	0	6.41e-05
WD	12.8049	0.00728041	1.19e-05	2.95e-05	0.000114925	0	0	0.000348214	0.000647451	9.07e-05	0	7e-05	0	0	0.00012801	6.06e-05	0	0	0	0.291523	0	0	0	0	0	0	0	0.158966	0.00425752	0	0	0	0	0	0	0	0	0	0.000882011	0.301506	4.79e-06	0.00243869	0.000120607	8.14e-05	0.00212457	0.00245462	0.000116345	3.59e-05	0.000262749
MBD	13.4303	0.00657819	0	0	0	0	0	0	0	0	0	7.89e-06	0	0	0	0	0	0	0	0.262807	0	0	0	0	0	0	0	0.0172349	0.000170823	0	0	0	0	0	0	0	0	0	0.000133199	0.0557694	3.37e-05	0.000558284	0	0	0.00106286	0.00137675	0	0	0.000143212
WD	12.3524	0.0162799	0	0	0	0	0	6.24e-06	0	0	0	9.93e-05	0	0	0	0	0	0	0	0.113282	0	0	0	0	0	0	0	0.0525052	0.000582573	0	0	0	0	0	0	0	0	0	0.000350647	0.146412	0	0.000806344	0	0	0.0029817	0.00366429	0	0	0
MBD	12.9949	0	0	0	0	0	0	0	0	0	0	0	0	0	0	0	0	0	0	0	1.15e-05	0.0891582	0	0	0	0	0	0.535919	0	0	0	0	0	0	0	0	0	0	0	6.3e-05	0	0	0	0	0.00496974	0.00137796	0.00387752	1.12e-05	0.00152782
WD	11.7491	0	0	0	0	0	0	0	0	0	0	0	0	0	0	0	0	0	0	5.16e-05	0	0.0716969	0	0	0	0	0	0.224659	0	0	0	0	0	0	0	0	0	0	0	1.46e-05	0	0	0	0	0.0153637	0.0039307	0.0111109	5.37e-05	0.00254381
MBD	13.6757	0	0	0	0	0	0	0.000156688	0	0	0	0	0	7.41e-05	0	0	0	0	0	0.000214933	2.38e-05	0	0	0	0	0	0	0.0595171	0	0	0	0	0	0	0	3.31e-05	0	0	0	0.0352788	0	0.000210328	0	0	0.00291397	0.00144317	0.00395155	6.47e-06	0.00100472
WD	12.7924	0	0	0	0	0	0	0.000420853	6.95e-05	6.99e-05	0	0.000131919	0	0.000244512	0	0	1.11e-05	0	0	7.31e-06	0	0	0	0	0	0	0	0.332909	0	0	0	0	0	0	0	0	5.38e-06	0	0	0.141651	0	0.00106805	5.48e-06	0	0.00681172	0.00330183	0.00560512	2.43e-05	0.00341346
MBD	12.6971	0.000295358	0	0	0	0	0	0	0	0	0	0	0	0	0	0	0	0	0	0.0608602	0	0.00560287	0	0	0	0	0	0.00390847	0	0	0	0	0	0	0	0	0	0	0	0.014432	0	1.86e-05	0	0	0	1.26e-05	0	0	0
WD	12.303	0.000649507	0	0	0	0	0	2.72e-05	0	0	0	0	0	0	0	0	0	0	0	0.332376	3.75e-05	0.0590271	0	0	0	0	0	0.0483296	0	0	0	0	0	0	0	0	0	0	0	0.0675586	3.43e-05	0.000406811	1.61e-05	0	0.000243003	0.000214901	0	0	7.15e-06
MBD	12.1623	0.0119487	0	8.02e-05	0	0	0.000106427	0.000175375	0.00011971	0.000199254	0	2.63e-05	0	0	6.04e-05	0	0	0	0	0.209821	0.111578	0.00559049	0	0.00504064	0.00518961	0	0	0.0342722	0.000673034	9.2e-05	0	0	0	0	0	0	0	0	0	0.229442	0.000133943	0.00115109	0	0	0.000475204	0.000509836	0	0	2.18e-05
WD	11.9818	0.0135862	0	9.25e-05	0	0	0.000214525	0.00019445	0.000322638	0.000172589	0	0	0	0	0	0	0	7.54e-05	0	0.269554	0.350253	0.00189015	0	0.00527482	0.00115615	3.22e-05	0	0.0474783	0.00331637	0.000671474	4.34e-06	0	0	0	5.85e-05	0	0	0	0	0.186827	2.05e-05	0.00107798	2.4e-05	1.52e-05	0.000366019	0.000323148	0	0	6.2e-05
MBD	12.9652	0.002759	0	0	0	0	0	0	0	0	0	0	0	0	0	0	0	0	0	0.237428	0	0.0231151	0.000285508	0	0	0	0	0.000197385	0	0	0	0	0	0	0	0	0	0	0	7.74e-05	0.0181813	0.000189287	0	0	0	0	0.0106794	0	0.00365437
WD	12.3753	0.00699054	0	0	0.000103228	0	0	0.000769076	0.000350933	0.000116157	0	0.000250065	0	1.93e-05	0	0	0	0	0.000130933	0.097123	0	0.0507077	0.00155293	0	0	0	0	0.000992873	0	0	0	0	0	0	0	0	0	0	0	0	0.0654369	0.00123688	0	0	0	0	0.0141688	0	0.00625717
[truncated: 229 more columns]

## Sheet: Figure 3
Treatment	Total fecal SCFAs (microg/d)	Fecal acetate (microg/d)	Fecal propionate (microg/d)	Fecal butyrate (microg/d)	Total serum SCFA (ng/mL)	Serum acetate (ng/mL)	Serum propionate (ng/mL)	Serum butyrate (ng/mL)
MBD	1.72726e+06	809358	510414	407484	3194.4	3006.4	129.2	58.8
WD	477653	249449	135975	92229.3	1816.85	1658	110.5	48.3
MBD	633397	369473	142756	121168	4002.32	3925.6	57.1	19.6
WD	500765	265181	123217	112367	3463.92	3355.6	82	26.3
MBD	887978	389049	194357	304572	.	.	.	.
WD	149495	81750	35208.7	32536.4	.	.	.	.
MBD	2.17893e+06	1.3052e+06	516836	356895	2769.95	2630.7	98.4	40.8
WD	617408	318916	193886	104605	2782.96	2625.6	108.2	49.2
MBD	1.06009e+06	620996	363360	75737.1	2438.26	2325.1	96.4	16.7
WD	910481	536676	264102	109704	2083.92	1961.6	108	14.4
MBD	1.31862e+06	747143	232758	338720	7698.86	7450.9	153.7	94.2
WD	512942	304704	110204	98034.2	4768.43	4663.9	66.5	38
MBD	213106	83710.3	51726	77669.2	4975.88	4848.6	48.8	78.5
WD	125234	60129.8	34150.6	30953.6	3556.35	3448.4	56.5	51.5
MBD	1.24517e+06	663384	198919	382869	4617.12	4431.5	75.4	110.3
WD	994774	565803	178271	250699	2478.21	2357.7	57.3	63.3
MBD	835274	421097	181138	233040	3724.65	3520.9	102.5	101.3
WD	853254	436788	266246	150221	2305.91	2141.8	98.1	66
MBD	586641	333632	170701	82307.7	2386.05	2312.5	52.6	20.9
WD	235151	143093	62138.7	29919.5	1229.99	1169.2	44.1	16.7
MBD	363414	226614	61812.5	74987.8	4703	4517.2	120.9	64.9
WD	53661.3	37816.6	8949.98	6894.66	4849.97	4699.1	104.2	46.6
MBD	910551	514770	180644	215137	8038.03	7734.8	154.4	148.8
WD	482408	281141	125846	75421.4	2704.52	2587.2	83.5	33.8
MBD	1.34934e+06	762535	169412	417397	9121.69	8919.3	97.9	104.5
WD	439100	262798	101740	74562.1	3401.82	3302.4	55.8	43.6
MBD	286558	161218	72702	52638.2	6142.91	5931.8	80.7	130.4
WD	202767	122421	43083	37262.7	4378.76	4258.3	58.4	62.1
MBD	1.17918e+06	652829	240161	286193	2992.9	2806.1	114.2	72.5
WD	591059	348920	132592	109546	2570.52	2380.6	129.1	60.9
MBD	186427	112012	32186.6	42228.4	5529.42	5316.4	145.6	67.4
WD	192101	127142	32973.4	31986.2	2783.17	2674.6	85.1	23.4
MBD	473996	283302	98519.1	92175.7	5511.06	5348.6	86.4	76.1
WD	228874	133422	52816.2	42635.4	6197.07	5962.8	135.4	98.9

## Sheet: Figure 4
Treatment	8-day weight change (g)	8-day fat mass change (g)	8-day lean mass change (g)	Mean sleep metabolic rate over 6 days (kcal/24 hr)	Colonic transit (hours)	Colonic pH
MBD	-300	-170.17	-292.24	1260.06	16.07	7.1
MBD	-700	30.58	-958.23	1567.81	19.93	5.2
MBD	-950	-720.59	719.09	1115.43	21.62	7
MBD	450	75.12	-291.45	1615.89	3.57	6.7
MBD	.	.	.	1844.23	27.1	6
MBD	-750	-806.32	100.81	1466.94	14.98	7.5
MBD	-1200	157.91	-995.79	1331.08	64.77	7
MBD	0	-250.46	2.45	1290.24	22.32	7.1
MBD	-2630	-168.09	-3027.31	1123.64	22.18	7.4
MBD	-780	-234.05	-280.71	1193.74	36	7.4
MBD	-750	-329.46	-530.31	1393.49	32.92	6.9
MBD	-100	-1049.71	926.96	1510.13	13.1	7.3
MBD	300	-200.93	568.9	1416.81	24.58	7.7
MBD	-100	-568.6	571.49	1001.55	72.13	7.5
MBD	-400	494.75	-712.91	1454.42	46.87	7
MBD	-1850	-351.97	-1767	1144.45	41.67	6.6
MBD	-250	-546.13	112.49	1145.92	25.05	6.9
WD	500	-289.26	1031.94	1305.96	28.95	7
WD	-100	-31.14	-417.63	1589.6	21.5	7.1
WD	-650	-88.91	-192.69	1052.45	57.77	7.3
WD	850	600.27	-525.58	1607.62	40.72	6.4
WD	.	.	.	1988.01	13.43	7.2
WD	600	-531.84	775.45	1445.49	17.87	7.1
WD	350	-510.47	1122.96	1303.7	91.45	7.3
WD	-250	-17.58	622.82	1270.54	34.15	7.9
WD	-250	-153.83	-392.91	1164.41	21.73	6.2
WD	350	-374.48	457.31	1228.58	23.98	7.6
WD	-550	320.46	-624.92	1370.8	60.75	7.4
WD	-1250	-425.79	-903.94	1506.67	12.45	7.1
WD	0	108.04	104.3	1403.65	28.57	7.6
WD	-150	418.78	-695.33	1061.72	39.2	7.5
WD	-50	38.6	-722.71	1447.77	16.6	7.8
WD	-1450	220.06	-1792.2	1170.53	64.93	6.8
WD	-100	-317.86	566.85	1273.1	92.85	7.7

## Sheet: Figure 5
Treatment	12-hour leptin AUC	12-hour GLP-1 total AUC	12-hour pancreatic polypeptide AUC
MBD	1.04118e+07	20397.5	116716
WD	1.16543e+07	27056.8	123783
MBD	926472	26995	45716.5
WD	1.34548e+06	25664.6	39539.4
MBD	.	.	.
WD	.	.	.
MBD	5.28379e+06	25619	528630
WD	5.7982e+06	26180.3	355172
MBD	.	.	.
WD	.	.	.
MBD	613310	25232.1	295152
WD	817011	21629.7	211616
MBD	456981	21865.5	137860
WD	566811	20960.8	72532
MBD	229965	19166.1	52429.4
WD	269133	22408.1	50504.5
MBD	5.85311e+06	27248.5	188873
WD	8.69333e+06	29370.9	155634
MBD	1.11187e+07	36493.9	610533
WD	1.59631e+07	30778.7	263782
MBD	1.03006e+07	25195.1	119478
WD	9.41079e+06	23220.5	64895.9
MBD	395176	31722.1	83804.8
WD	705069	28731.6	43440.5
MBD	921387	30138	201141
WD	1.12761e+06	22947.5	110219
MBD	1.19908e+06	22159.2	65587.5
WD	2.10917e+06	20136.1	40559
MBD	1.11193e+06	37791.9	146265
WD	1.27648e+06	28233.9	109495
MBD	6.1699e+06	59393.6	49669.6
WD	9.81353e+06	40336.3	31380.9
MBD	3.90303e+07	34894.2	107777
WD	6.54596e+07	28418.7	83047.6

## Sheet: Figure 6
Treatment	host metabolizable_energy (%)	Modeled Host Metabolizable Energy (%) with fixed CTT	Modeled Host Metabolizable Energy (%) with measured CTT	SCFAs (gCOD/d)	SCFAs (%)	Host ME (%) predicted from propionate and biomass
MBD	0.88134	90.459	86.448	63.6533	0.110069	0.883873
WD	0.94556	94.802	92.901	36.1506	0.0601003	.
MBD	0.88801	90.255	91.139	80.8363	0.115198	0.917565
WD	0.96476	94.58	95.567	37.9867	0.0547162	.
MBD	0.9119	90.252	87.616	62.2869	0.119679	0.896974
WD	0.95733	94.601	93.972	33.7269	0.0678377	.
MBD	0.84164	89.957	87.218	42.9412	0.0606402	0.865582
WD	0.9455	94.499	92.913	45.6607	0.0613724	.
MBD	0.86743	90.146	89.196	104.138	0.120008	0.892486
WD	0.94694	94.531	93.166	41.5849	0.0465965	.
MBD	0.91584	90.306	89.067	77.9441	0.107605	0.890382
WD	0.96955	94.64	95.03	37.0997	0.0521037	.
MBD	0.90479	90.423	85.915	78.4729	0.135836	0.888796
WD	0.95633	94.763	92.085	39.7595	0.0693482	.
MBD	0.89879	90.282	88.005	69.6779	0.119495	0.904579
WD	0.95612	94.642	93.665	36.6385	0.0619358	.
MBD	0.91677	90.078	91.276	59.4912	0.122608	0.896212
WD	0.95492	94.501	94.127	28.7993	0.0572473	.
MBD	0.9146	90.28	90.205	68.9083	0.129635	0.904179
WD	0.95383	94.71	92.616	31.3099	0.0584019	.
MBD	0.96137	90.195	89.74	77.0723	0.126386	0.951285
WD	0.94843	94.656	95.147	39.8905	0.0663646	.
MBD	0.9154	90.146	87.905	71.0342	0.104174	0.915667
WD	0.96238	94.578	95.584	31.7516	0.0468352	.
MBD	0.84879	90.346	86.535	73.6788	0.121227	0.859342
WD	0.94582	94.599	93.64	35.7736	0.0595528	.
MBD	0.88199	90.422	87.426	70.1525	0.13901	0.899164
WD	0.95638	94.788	93.266	32.7305	0.0641276	.
MBD	0.92024	90.145	87.359	87.4376	0.132458	0.904119
WD	0.96596	94.457	94.778	32.4008	0.0516955	.
MBD	0.88193	90.469	82.096	75.9365	0.131464	0.854431
WD	0.941	94.83	94.547	39.757	0.066597	.
MBD	0.86515	90.587	88.724	64.8986	0.12291	0.891367
WD	0.94127	94.964	92.544	37.3277	0.0693446	.

## Sheet: Table 1
PID	Treatment	Age (nearest decade)	Body mass index (kg/m^2)	Sex	Race	Ethnicity	Weight (kg)	Waist to hip ratio	Bristol Stool Scale Score	Hemoglobin A1c (%)	Thyroid stimulating hormone (u[IU]/mL)	Aspartate aminotransferase (units/L)	Alanine aminotransferase (units/L)	Blood urea nitrogen (mg/dL)	Serum Creatinine (mg/dL)	Free living sleep duration (hr:min:sec)	Free living carb intake (%)	Free living fat intake (%)	Free living protein intake (%)	Free living fiber intake (g/1000kcal)
MAC4	MBD	40	25.8	F	BL	NH	66.775	0.84048	3	5.8	1.63	22	16	13	0.73	5:51:45	0.58	0.31	0.12	6.8254
MAC5	MBD	40	26.6	M	BL	NH	80.725	0.83309	4	5.5	0.907	27	16	15	1.37	4:23:00	0.5	0.36	0.15	6.2499
MAC6	MBD	20	28.6	F	BL	H	61.225	0.73652	4	5.4	1.08	21	12	13	0.8	4:38:00	0.52	0.35	0.16	18.156
MAC7	MBD	30	26.5	M	WH	NH	85.9	0.9198	4	5	2.31	23	19	8	0.94	6:55:20	0.4	0.44	0.16	10.4031
MAC8	MBD	40	28.1	M	BL	NH	103.875	1.0684	4	5.3	1.39	28	26	12	1.24	4:08:20	0.6	0.29	0.14	16.279
MAC13	MBD	20	23.3	M	BL	NH	67.9	0.78108	4	5	2.13	43	48	10	1.28	4:53:30	0.48	0.4	0.13	7.6211
MAC18	MBD	30	24	M	WH	H	59.5	0.83096	4	4.8	3.16	27	21	14	1.22	4:24:24	0.34	0.49	0.12	5.2136
MAC19	MBD	20	23.1	M	WH	H	61.4	0.86572	3	4.8	2.99	22	15	14	1.02	5:59:00	0.34	0.4	0.18	6.724
MAC21	MBD	40	24.5	F	UNK	H	60.4	0.66346	4	4.3	1.36	50	59	10	0.63	6:58:10	0.66	0.25	0.14	23.0881
MAC23	MBD	30	23.4	F	BL	NH	63.7	0.79144	4	5.1	0.693	36	32	8	0.91	7:11:48	0.49	0.27	0.25	6.5332
MAC25	MBD	40	26.5	F	BL	NH	74.375	0.79087	3	4.8	0.824	21	15	11	0.79	5:12:10	0.57	0.34	0.12	9.3365
MAC26	MBD	30	25.4	M	BL	NH	82.8	0.87379	4	5.3	1.65	27	31	10	1.39	5:24:48	0.46	0.37	0.17	8.2059
MAC29	MBD	30	22.9	M	WH	H	69.975	0.86978	4	4.8	1.56	23	25	17	0.93	8:17:20	0.4	0.24	0.37	8.6676
MAC32	MBD	30	20.8	F	BL	NH	50.6	0.7993	4	5.3	0.667	13	7	10	0.94	6:05:20	0.43	0.36	0.17	7.0113
MAC35	MBD	30	23.7	M	WH	H	73	0.87539	4	4.6	2.45	10	8	12	0.9	8:31:20	0.55	0.34	0.13	6.641
MAC36	MBD	40	27.4	F	BL	NH	67.125	0.82791	4	5.2	1.9	15	19	8	0.93	5:49:50	0.72	0.24	0.069	5.9997
MAC37	MBD	20	26.6	F	BL	NH	69.1	0.74824	4	4.8	2.23	22	10	14	0.7	6:26:10	0.61	0.28	0.12	12.9893
MAC4	WD	40	25.8	F	BL	NH	66.775	0.84048	3	5.8	1.63	22	16	13	0.73	5:51:45	0.58	0.31	0.12	6.8254
MAC5	WD	40	26.6	M	BL	NH	80.725	0.83309	4	5.5	0.907	27	16	15	1.37	4:23:00	0.5	0.36	0.15	6.2499
MAC6	WD	20	28.6	F	BL	H	61.225	0.73652	4	5.4	1.08	21	12	13	0.8	4:38:00	0.52	0.35	0.16	18.156
MAC7	WD	30	26.5	M	WH	NH	85.9	0.9198	4	5	2.31	23	19	8	0.94	6:55:20	0.4	0.44	0.16	10.4031
MAC8	WD	40	28.1	M	BL	NH	103.875	1.0684	4	5.3	1.39	28	26	12	1.24	4:08:20	0.6	0.29	0.14	16.279
MAC13	WD	20	23.3	M	BL	NH	67.9	0.78108	4	5	2.13	43	48	10	1.28	4:53:30	0.48	0.4	0.13	7.6211
MAC18	WD	30	24	M	WH	H	59.5	0.83096	4	4.8	3.16	27	21	14	1.22	4:24:24	0.34	0.49	0.12	5.2136
MAC19	WD	20	23.1	M	WH	H	61.4	0.86572	3	4.8	2.99	22	15	14	1.02	5:59:00	0.34	0.4	0.18	6.724
MAC21	WD	40	24.5	F	UNK	H	60.4	0.66346	4	4.3	1.36	50	59	10	0.63	6:58:10	0.66	0.25	0.14	23.0881
MAC23	WD	30	23.4	F	BL	NH	63.7	0.79144	4	5.1	0.693	36	32	8	0.91	7:11:48	0.49	0.27	0.25	6.5332
MAC25	WD	40	26.5	F	BL	NH	74.375	0.79087	3	4.8	0.824	21	15	11	0.79	5:12:10	0.57	0.34	0.12	9.3365
MAC26	WD	30	25.4	M	BL	NH	82.8	0.87379	4	5.3	1.65	27	31	10	1.39	5:24:48	0.46	0.37	0.17	8.2059
MAC29	WD	30	22.9	M	WH	H	69.975	0.86978	4	4.8	1.56	23	25	17	0.93	8:17:20	0.4	0.24	0.37	8.6676
MAC32	WD	30	20.8	F	BL	NH	50.6	0.7993	4	5.3	0.667	13	7	10	0.94	6:05:20	0.43	0.36	0.17	7.0113
MAC35	WD	30	23.7	M	WH	H	73	0.87539	4	4.6	2.45	10	8	12	0.9	8:31:20	0.55	0.34	0.13	6.641
MAC36	WD	40	27.4	F	BL	NH	67.125	0.82791	4	5.2	1.9	15	19	8	0.93	5:49:50	0.72	0.24	0.069	5.9997
MAC37	WD	20	26.6	F	BL	NH	69.1	0.74824	4	4.8	2.23	22	10	14	0.7	6:26:10	0.61	0.28	0.12	12.9893

## Sheet: Supplementary Dataset 1
treatment	Adverse Event	Organ Class
MBD	Eyes feel hot	General disorders and administration site conditions
MBD	Headache	Nervous System Disorders
MBD	Hypoglycemia	Metabolism and Nutrition Disorder
MBD	Rhinovirus	Respiratory, Thoracic and Mediastinal Disorders
WD	Pain to left side ring finger	Musculoskeletal and Connective Tissue Disorders
WD	Tunnel Vision/black out	Nervous System Disorders
WD	cough	Respiratory, Thoracic and Mediastinal Disorders
WD	sore throat	Respiratory, Thoracic and Mediastinal Disorders
MBD	cough	Respiratory, Thoracic and Mediastinal Disorders
MBD	Headache	Nervous System Disorders
MBD	Runny Nose	Respiratory, Thoracic and Mediastinal Disorders
MBD	ABDOMINAL PAIN/DISCONFORT	Gastrointestinal Disorders
MBD	NAUSEA	Gastrointestinal Disorders
MBD	REFLUX	Gastrointestinal Disorders
WD	ABDOMINAL CRAMPING	Gastrointestinal Disorders
WD	CONSTIPATION	Gastrointestinal Disorders
WD	DIARRHEA	Gastrointestinal Disorders
WD	abdominal cramping	Gastrointestinal Disorders
WD	burning and tingling in L arm	Nervous System Disorders
WD	chest pressure	Cardiac disorders
WD	diarrhea	Gastrointestinal Disorders
WD	eye irritation/dryness	Eye Disorders
WD	itching (arms)	Skin and Subcutaneous Tissue Disorders
WD	nausea	Gastrointestinal Disorders
WD	Vomiting	Gastrointestinal Disorders
MBD	RASH TO R (AC)	Skin and Subcutaneous Tissue Disorders
WD	BILATERAL RASH ARMS (AC)	Skin and Subcutaneous Tissue Disorders
WD	HEADACHE	Nervous System Disorders
WD	HEADACHE	Nervous System Disorders
MBD	scratchy throat	Respiratory, Thoracic and Mediastinal Disorders
WD	headache	Nervous System Disorders

## Sheet: Suppementary Table 1
Treatment	Cumulative 8-day intake (kcal)	Mean 8-day % carbohydrate intake	Mean 8-day % fat intake	Mean 8-day % protein intake	Mean 8-day fiber intake (g/1000 kcal)	Mean 8-day resistant starch intake (g/1000 kcal)
MBD	15867	0.4921	0.3461	0.1717	26.1777	10.3
WD	16434	0.4783	0.3524	0.1632	6.5054	1.2
MBD	19367	0.4907	0.3435	0.1736	25.9258	10.3
WD	19134	0.4795	0.3515	0.1629	6.3391	1.2
MBD	14331	0.4918	0.3446	0.1729	26.0365	10.3
WD	13585	0.4796	0.3514	0.1629	6.3248	1.2
MBD	20724	0.4912	0.3442	0.1732	25.9801	10.3
WD	20261	0.4792	0.3516	0.163	6.3614	1.2
MBD	23993	0.4888	0.3427	0.1744	25.7302	10.3
WD	24618	0.4792	0.3517	0.163	6.3746	1.2
MBD	19974	0.4905	0.3458	0.1727	25.9402	10.3
WD	19664	0.4791	0.3514	0.1633	6.4064	1.2
MBD	15552	0.4876	0.3464	0.1736	25.5754	10.3
WD	15602	0.4787	0.3519	0.1632	6.4414	1.2
MBD	16140	0.4918	0.3412	0.1743	25.9458	10.3
WD	16582	0.4774	0.3535	0.1631	6.5516	1.2
MBD	13528	0.4906	0.3435	0.1736	26.4398	10.3
WD	14133	0.4791	0.3521	0.1628	6.3242	1.2
MBD	14408	0.4929	0.3444	0.1719	26.0887	10.3
WD	15041	0.4782	0.3525	0.1631	6.4669	1.2
MBD	16782	0.4906	0.3431	0.1732	25.8639	10.3
WD	16402	0.4788	0.3522	0.163	6.4162	1.2
MBD	19233	0.4899	0.3432	0.1735	25.8358	10.3
WD	18956	0.4785	0.3523	0.1631	6.4445	1.2
MBD	16657	0.4928	0.3444	0.1721	26.0852	10.3
WD	16632	0.4785	0.3523	0.1631	6.4486	1.2
MBD	13581	0.493	0.344	0.1723	26.0997	10.3
WD	13939	0.4793	0.3518	0.1629	6.3333	1.2
MBD	17528	0.4967	0.3425	0.1722	26.3927	10.3
WD	17367	0.4792	0.3517	0.1629	6.3592	1.2
MBD	15268	0.4959	0.3453	0.1709	26.3285	10.3
WD	16183	0.4798	0.3513	0.1628	6.2888	1.2
MBD	14527	0.493	0.3482	0.1705	26.1453	10.3
WD	14609	0.4815	0.3511	0.1617	6.1815	1.2

## Sheet: Suppementary Table 3
treatment	Euryarchaeota	Actinobacteria	Bacteroidetes	Firmicutes	Proteobacteria	Verrucomicrobia	Ascomycota	Methanobacteriaceae	Methanomassiliicoccaceae	Actinomycetaceae	Bifidobacteriaceae	Corynebacteriaceae	Micrococcaceae	Propionibacteriaceae	Atopobiaceae	Coriobacteriaceae	Eggerthellaceae	Bacteroidaceae	Barnesiellaceae	Odoribacteraceae	Prevotellaceae	Rikenellaceae	Tannerellaceae	Bacillales_unclassified	Listeriaceae	Carnobacteriaceae	Lactobacillaceae	Leuconostocaceae	Streptococcaceae	Catabacteriaceae	Christensenellaceae	Clostridiaceae	Clostridiales_Family_XIII_Incert	Clostridiales_unclassified	Eubacteriaceae	Lachnospiraceae	Oscillospiraceae	Peptostreptococcaceae	Ruminococcaceae	Erysipelotrichaceae	Firmicutes_unclassified	Acidaminococcaceae	Selenomonadaceae	Veillonellaceae	Peptoniphilaceae	Oxalobacteraceae	Sutterellaceae	Desulfovibrionaceae	Enterobacteriaceae
MBD	0	1258579	905352	5951615	1771	81781	0	0	0	5601	601033	0	10395	143	0	505645	135762	839508	0	0	0	14186	51658	1734	0	14170	0	5314	376981	1167	0	91863	181	0	27539	5147599	0	0	115926	31621	132790	4730	0	0	0	0	0	0	791
WD	0	1149225	151211	2416931	6849	125320	0	0	0	14123	550143	0	2135	0	0	479867	102957	128572	0	0	0	6602	16037	2077	0	0	17635	1008	597026	1516	0	106681	105	0	9333	1309576	0	0	200572	11965	153251	6186	0	0	0	0	0	0	6849
MBD	0	1748270	1438804	6931423	10850	0	0	0	0	1035	872769	0	0	0	3356	834235	36875	160828	756	5549	1201744	34780	35147	0	0	0	1117	0	5385	0	261	20544	2522	635	189071	2638463	5824	6624	3835893	73256	124597	525	26501	205	0	0	0	0	10850
WD	0	3210527	211822	1872920	0	0	0	0	0	7064	2335109	0	0	0	1670	816388	50296	37967	0	0	133959	28588	11308	0	0	0	0	0	10922	0	0	6116	315	0	139435	1245117	0	2271	336600	118137	12578	0	865	564	0	0	0	0	0
MBD	22997	711652	441133	4051685	0	0	0	22997	0	0	577950	0	0	1617	0	120471	11614	112039	0	1183	274153	43212	10546	0	0	0	0	0	9997	0	0	1790638	0	0	112419	1344487	14391	0	731989	35636	61	12067	0	0	0	0	0	0	0
WD	9196	3983193	291075	2410146	0	0	0	9196	0	582	3500701	0	0	0	0	397920	83990	133165	0	552	66162	79832	11364	0	0	0	0	0	2196	0	0	273694	0	0	187045	1230667	10640	0	559962	144558	1384	0	0	0	0	0	0	0	0
MBD	0	245936	0	3096426	0	0	0	0	0	333	25368	0	0	8128	0	159766	52341	0	0	0	0	0	0	0	0	0	0	0	7897	0	0	0	0	0	41390	2715360	0	0	302835	28454	490	0	0	0	0	0	0	0	0
WD	0	389455	212012	2934451	0	0	0	0	0	482	165773	0	0	0	0	190449	32751	194379	0	0	0	12837	4796	139	0	0	0	0	8518	0	0	0	399	0	73813	2615612	0	0	189304	30178	16488	0	0	0	0	0	0	0	0
MBD	0	325158	19600	9089876	0	0	613	0	0	22844	4987	0	0	0	1452	352	295523	19600	0	0	0	0	0	495	0	0	0	463	33392	0	0	5318073	795	0	0	1988770	0	0	18063	1724994	0	0	0	4831	0	0	0	0	0
WD	0	15441	12214424	2934990	144336	0	0	0	0	0	0	0	0	0	0	0	15441	10121489	0	0	0	0	2092935	0	0	0	0	0	0	0	0	723741	0	0	0	1706574	0	160	381447	123068	0	0	0	0	0	0	0	0	144336
MBD	0	4853655	56536	8283544	3618	0	0	0	0	895	3596113	0	0	10566	204	1221052	24825	38311	0	0	16831	0	1394	0	0	0	6969	0	18020	0	0	0	0	0	273188	3877954	544	0	3901434	205019	416	0	0	0	0	0	0	0	3618
WD	0	8053595	1373	2287738	0	0	0	0	0	2211	7158713	0	0	0	0	853300	39371	1373	0	0	0	0	0	0	0	0	2950	0	4319	0	0	0	0	0	168864	1470474	0	0	431688	209443	0	0	0	0	0	0	0	0	0
MBD	0	299581	517972	2793032	11765	1327554	0	0	0	336	612	0	0	2543	0	566	295524	298021	0	0	0	189422	30529	0	0	0	0	193	12575	0	0	6075	0	7042	166022	1956849	160647	1361	470137	9833	2298	0	0	0	0	0	0	0	11765
WD	0	430894	51855	3824876	0	139947	0	0	0	330	1465	0	0	0	0	419	428680	36725	0	0	0	15130	0	0	0	0	3397	0	1214	0	0	0	0	17727	334028	2984498	0	1180	302631	176649	3552	0	0	0	0	0	0	0	0
MBD	4842	1591121	825800	8855636	0	121523	0	4842	0	0	1398737	0	0	3311	0	490	188583	672595	0	339	0	45916	106950	0	0	0	120	0	17862	0	0	2715	0	0	345825	4501267	38278	5701	3922798	21029	0	41	0	0	0	0	0	0	0
WD	2663	2396869	32341	8214435	0	26905	0	2663	0	4260	2106267	2283	0	0	0	285	283774	8335	0	0	0	16242	7764	605	3682	0	229	0	14111	0	0	26662	1247	0	817075	6039097	0	6566	1245917	59181	0	0	0	0	63	0	0	0	0
MBD	25575	339344	1031909	3976645	22528	34866	0	25575	0	605	226946	0	484	1075	0	88568	21666	429736	23164	3996	470108	32923	71982	0	0	0	0	0	15715	0	0	5636	0	0	232244	2677288	4176	0	725686	65817	36314	1771	0	211998	0	0	0	22528	0
WD	4791	597878	79825	3035835	15546	50364	0	4791	0	15755	225564	0	5178	0	0	317831	33550	31303	5679	310	1011	13793	27729	308	0	0	0	0	17137	0	0	0	426	0	185859	2256998	0	0	469206	96361	7866	0	0	1674	0	0	0	15546	0
MBD	0	222992	2055782	4986549	81730	0	0	0	0	0	48750	0	0	0	0	454	173788	1859406	0	5993	0	103269	87114	0	0	0	0	0	3074	0	0	12571	0	6503	0	3178295	0	2979	1716993	42468	0	0	0	23666	0	0	14861	1444	0
WD	748	304205	4211885	7896231	7102	0	0	748	0	128	22720	0	0	0	0	1126	280231	3763791	0	24639	0	288299	135156	0	0	0	6987	0	6680	0	0	8716	91	3453	13450	6829126	0	0	623647	400387	0	0	0	3694	0	0	0	0	3054
MBD	18658	390248	429970	2810611	16678	0	0	18658	0	0	246198	0	0	0	600	133845	9605	258023	0	3213	136131	8021	24582	0	0	0	147	0	89207	181	0	74885	0	0	48640	1862028	10605	0	634166	46318	17164	24744	0	2526	0	0	0	14723	1955
WD	97527	10291835	291008	2129436	132053	432119	0	97368	159	19918	6081771	0	0	0	11796	4067716	110634	127478	0	9944	76103	46714	30769	0	0	0	0	615	22431	4445	0	11190	4615	0	47033	697422	6312	0	917072	272181	130499	15621	0	0	0	0	0	110140	21913
MBD	43361	2245254	215386	4087630	0	0	0	43361	0	52	1847059	0	0	0	878	371513	25752	85999	0	1536	105515	0	22336	0	0	0	0	0	8130	0	113	1788	1082	0	237769	2079033	1228	0	1669670	73496	10563	4758	0	0	0	0	0	0	0
WD	67878	1356436	80601	2662750	1769	0	0	67878	0	440	693667	0	0	0	1462	613819	47048	7177	0	1035	65997	1044	5348	0	0	0	0	0	2246	846	0	20370	1263	0	194691	1633566	0	268	578725	227251	3524	0	0	0	0	0	0	1769	0
MBD	0	6328226	341	3607164	0	0	0	0	0	0	6210714	0	0	0	0	626	116886	341	0	0	0	0	0	0	0	0	0	0	0	0	0	0	249	958	29207	2210907	0	0	1349880	15264	635	0	0	64	0	0	0	0	0
WD	0	5499249	149603	11040533	4089	0	0	0	0	0	4948074	0	0	0	0	243	550932	112030	0	110	0	20193	17270	0	0	0	0	0	2884	0	0	16333	863	17126	204259	8264729	0	0	2367934	166405	0	0	0	0	0	0	0	0	4089
MBD	0	842306	748910	6439850	4009	0	0	0	0	1854	480142	0	0	266	0	285158	74886	693094	0	610	0	0	55206	0	0	60	4092	0	12929	0	746	1674	0	187873	117206	1790002	18214	1995	4169531	9310	124105	0	0	2113	0	0	2158	0	0
WD	0	5155961	52799	5186660	4884	0	0	0	0	9857	3462433	0	0	0	56	1484382	199233	51729	0	0	0	0	1070	0	0	0	5109	1090	39123	0	2923	1214	3507	12888	307664	3193964	581	1310	1094224	6882	515444	0	0	737	0	0	0	0	4884
MBD	2249	651644	1910286	5015085	16238	18984	0	2249	0	0	535843	0	0	0	0	110034	5767	317957	0	15017	1484525	48139	44648	0	0	0	223	0	4745	0	0	0	0	843	129260	3024403	106344	0	1573060	0	151288	10466	1058	13395	0	0	0	15198	0
WD	6356	4996151	152177	4555467	2480	73248	0	6356	0	266	4303534	0	0	0	0	665595	26756	3004	0	0	102567	32590	14016	0	0	0	0	272	13693	0	0	166	0	0	263766	2750685	114	325	1513293	4707	2023	0	0	6423	0	0	0	2480	0
MBD	75559	3840509	123519	2181254	40752	62007	0	75559	0	4854	2354003	0	0	0	0	1459027	22625	41350	4071	673	56031	6817	14577	0	0	0	4486	0	25739	0	0	6915	808	0	16970	723898	25	0	950841	411813	35879	3880	0	0	0	0	0	4411	36341
WD	159722	10232607	24814	1246634	9028	83419	0	159722	0	11717	7990776	0	0	688	0	2209758	19668	14692	2574	0	773	2372	4403	0	0	0	8148	1712	24776	0	0	13859	907	0	16327	356572	0	3632	123698	689796	6582	625	0	0	0	0	0	1055	7973
MBD	20100	2140460	1293016	2964017	175481	692178	0	20100	0	0	1901637	0	0	0	0	134398	104425	946417	0	8935	0	167608	170056	0	0	0	0	0	2513	0	0	60425	0	94	33662	1222194	258	285	1473576	53294	97995	0	0	19721	0	9531	0	7393	158557
WD	68126	2331269	878826	6406854	38737	21647	0	68126	0	15678	1466764	0	0	0	0	649767	199060	629326	0	3399	0	161717	84384	0	0	0	1385	0	19677	0	1377	95289	133	0	144047	3667649	0	1414	2325519	10433	118636	0	0	21295	0	5524	0	20744	12469
[truncated: 4 more columns]

[truncated: 7 more sheets: Suppementary Figure 3, Suppementary Figure 4, Suppementary Figure 5, Suppementary Figure 6, Suppementary Figure 7, F-values, Exact p, SE, DF, t-value, 95%CI]
